# Supplementary material for: Spinocerebellar Ataxia in a Hungarian Female Patient with a Novel Variant of Unknown Significance in the CCDC88C Gene
Source: Int J Mol Sci. 2023 Jan 30;24(3):2617. doi: 10.3390/ijms24032617 (PMC9916980; doi:10.3390/ijms24032617)
Supplement: Supplementary file 1 [file ijms-24-02617-s001.zip]

Archive with 3 entries (3 files):
- Supplementary Table 3.pdf
- Supplementary Tables 1. 2.pdf
- supplementary_figures.pdf
